# Supplementary material for: Amplification of GTP-cyclohydrolase 1 gene in Plasmodium falciparum isolates with the quadruple mutant of dihydrofolate reductase and dihydropteroate synthase genes in Ghana
Source: PLoS One. 2018 Sep 28;13(9):e0204871. doi: 10.1371/journal.pone.0204871 (PMC6162080; doi:10.1371/journal.pone.0204871)
Supplement: S1 Table — This excel sheet contains data supporting the findings in this study. A score of 1 depicts presence of a mutation whilst 0 is no mutation detected. (XLSX) [file pone.0204871.s001.xlsx]

## Sheet: S1-Table 1
2013-14 data
Study site	Sample ID	dhfr50R	dhfr51I	dhfr59R	dhfr108N	dhfr108T	dhfr164L	dhps436A	dhps437G	dhps540E	dhps581G	dhps613S	dhps613T	gch1 CN
Accra	EIMA185	0	1	1	1	0	0	0	1	0	0	0	0	0
Accra	EIMA186	0	1	1	1	0	0	0	0	0	0	0	0	0
Accra	EIMA211	0	0	1	1	0	0	0	1	0	0	0	0	0
Accra	EIMA212	0	1	1	1	0	0	1	1	0	0	0	0	0
Accra	EIMA213	0	0	0	1	0	0	1	1	0	0	0	0	1
Accra	EIMA214	0	1	1	1	0	0	0	1	0	0	0	0	0
Accra	EIMA215	0	1	1	1	0	0	1	1	0	0	0	0	0
Accra	EIMA216	0	1	1	1	0	0	1	1	0	0	0	0	0
Accra	EIMA217	0	1	1	1	0	0	0	0	0	0	0	0	0
Accra	EIMA219	0	1	1	1	0	0	0	0	0	0	0	0	0
Accra	EIMA220	0	1	1	1	0	0	1	1	0	0	0	0	0
Accra	EIMA221	0	0	1	1	0	0	0	1	0	0	0	0	0
Accra	EIMA222	0	1	1	1	0	0	0	0	0	1	1	0	0
Accra	EIMA223	0	1	1	1	0	0	0	1	0	0	0	0	0
Accra	EIMA224	0	1	1	1	0	0	0	0	0	0	0	0	0
Accra	EIMA225	0	1	1	1	0	0	0	0	0	0	0	0	0
Accra	EIMA226	0	1	1	1	0	0	1	1	0	1	1	0	0
Accra	EIMA227	0	1	1	1	0	0	0	0	0	0	0	0	0
Accra	EIMA228	0	1	1	1	0	0	0	0	0	0	1	0	0
Accra	EIMA230	0	0	0	1	0	0	0	0	0	0	0	0	0
Accra	EIMA231	0	1	1	1	0	0	0	1	0	0	0	0	0
Accra	EIMA232	0	1	1	1	0	0	0	1	0	0	0	0	0
Accra	EIMA233	0	1	1	1	0	0	0	1	0	0	0	0	0
Accra	EIMA234	0	1	1	1	0	0	0	1	0	0	0	0	0
Accra	EIMA235	0	1	1	1	0	0	0	0	0	0	0	0	0
Accra	EIMA236	0	1	0	1	0	0	0	0	0	0	0	0	0
Accra	EIMA237	0	1	1	1	0	0	0	0	0	0	0	0	0
Accra	EIMA238	0	1	1	1	0	0	1	0	0	0	0	0	0
Accra	EIMA239	0	1	0	1	0	0	0	1	0	0	0	0	0
Accra	EIMA240	0	1	1	1	0	0	1	1	0	0	0	0	0
Accra	EIMA241	0	1	1	1	0	0	0	0	0	0	0	0	0
Accra	EIMA242	0	0	0	0	0	0	0	0	0	0	0	0	0
Accra	EIMA243	0	1	1	1	0	0	1	1	0	0	0	0	0
Accra	EIMA244	0	1	1	1	0	0	0	1	0	0	0	0	1
Accra	EIMA245	0	1	1	1	0	0	0	1	0	0	0	0	0
Accra	EIMA246	0	1	1	1	0	0	0	1	0	0	0	0	0
Accra	EIMA247	0	1	1	1	0	0	0	1	0	0	0	0	0
Kintampo	EIMK001	0	1	1	1	0	0	1	1	0	0	0	0	1
Kintampo	EIMK047	0	1	1	1	0	0	0	0	0	0	0	0	0
Kintampo	EIMK076	0	1	1	0	1	0	0	1	0	0	0	0	0
Kintampo	EIMK087	0	1	1	0	1	0	0	1	0	0	0	0	0
Kintampo	EIMK097	0	1	1	1	0	0	0	1	0	0	0	0	0
Kintampo	EIMK119	0	1	1	1	0	0	0	1	0	0	0	0	0
Kintampo	EIMK139	0	1	1	1	0	0	0	1	0	0	0	0	0
Kintampo	EIMK150	0	1	1	1	0	0	0	0	0	0	1	0	0
Kintampo	EIMK152	0	1	1	1	0	0	1	1	0	0	0	0	0
Kintampo	EIMK156	0	1	1	1	0	0	0	1	0	0	0	0	0
Kintampo	EIMK163	0	1	1	1	0	0	0	0	0	0	0	0	0
Kintampo	EIMK173	0	1	1	1	0	0	1	1	0	0	0	0	1
Kintampo	EIMK177	0	1	1	1	0	0	1	1	0	0	0	0	0
Kintampo	EIMK179	0	1	1	1	0	0	0	0	0	0	0	0	0
Kintampo	EIMK200	0	1	1	1	0	0	1	1	0	0	1	0	0
Kintampo	EIMK201	0	1	1	1	0	0	0	0	0	0	0	0	0
Kintampo	EIMK210	0	1	1	1	0	0	0	0	0	0	0	0	0
Kintampo	EIMK214	0	1	1	1	0	0	0	1	0	0	0	0	0
Kintampo	EIMK220	0	1	0	1	0	0	0	1	0	0	0	0	0
Kintampo	EIMK248	0	1	1	1	0	0	0	1	0	0	0	0	0
Kintampo	EIMK249	0	1	1	1	0	0	0	0	0	0	0	0	0
Kintampo	EIMK252	0	1	0	1	0	0	0	1	0	0	0	0	0
Kintampo	EIMK356	0	1	1	1	0	0	0	0	0	0	0	0	0
Kintampo	EIMK359	0	1	1	1	0	0	0	0	0	0	0	0	0
Kintampo	EIMK380	0	1	1	1	0	0	1	1	0	0	0	0	0
Kintampo	EIMK384	0	1	1	1	0	0	0	0	1	0	0	0	1
Kintampo	EIMK388	0	1	1	1	0	0	1	1	0	0	0	0	0
Kintampo	EIMK431	0	1	1	1	0	0	0	1	0	0	0	0	0
Kintampo	EIMK450	0	0	1	1	0	0	1	0	0	0	0	0	0
Kintampo	EIMK465	0	1	1	1	0	0	0	1	0	0	0	0	0
Kintampo	EIMK466	0	1	1	1	0	0	0	1	0	0	0	0	0
Kintampo	EIMK470	0	1	1	1	0	0	0	1	0	0	0	0	0
Kintampo	EIMK478	0	1	1	1	0	0	0	0	0	0	0	0	0
Kintampo	EIMK479	0	1	1	1	0	0	0	1	0	0	0	0	0
Kintampo	EIMK481	0	1	1	1	0	0	0	1	0	0	0	0	1
Kintampo	EIMK492	0	0	0	0	1	0	1	0	0	0	0	0	0
Kintampo	EIMK506	0	1	1	1	0	0	1	1	0	0	0	0	0
Kintampo	EIMK508	0	1	1	1	0	0	1	1	0	0	0	0	0
Kintampo	EIMK510	0	1	1	1	0	0	0	1	0	0	0	0	0
Navrongo	EIMN001	0	1	1	1	0	0	0	1	0	0	0	0	1
Navrongo	EIMN008	0	1	1	1	1	0	0	1	0	0	0	0	0
Navrongo	EIMN011	0	1	1	1	0	0	1	1	0	0	0	0	0
Navrongo	EIMN035	0	1	1	1	0	0	0	1	0	0	0	0	0
Navrongo	EIMN042	0	1	1	1	0	0	0	0	0	0	0	0	0
Navrongo	EIMN043	0	1	1	1	0	0	1	1	0	0	0	0	0
Navrongo	EIMN051	0	0	1	1	0	0	0	1	0	0	0	0	0
Navrongo	EIMN056	0	1	1	1	0	0	1	1	0	0	0	0	0
Navrongo	EIMN060	0	1	1	1	0	0	0	1	0	0	0	0	0
Navrongo	EIMN080	0	1	1	1	0	0	0	0	0	0	0	0	0
Navrongo	EIMN084	0	1	1	1	0	0	0	0	0	0	0	0	0
Navrongo	EIMN088	0	1	1	1	0	0	0	1	0	0	0	0	0
Navrongo	EIMN094	0	1	1	1	0	0	1	1	0	0	0	0	0
Navrongo	EIMN114	0	1	1	1	1	0	0	1	0	0	0	0	0
Navrongo	EIMN120	0	0	1	1	0	0	1	0	0	0	0	0	0
Navrongo	EIMN124	0	1	1	1	0	0	1	1	0	0	0	0	0
Navrongo	EIMN131	0	1	1	1	0	0	1	1	0	0	0	0	0
Navrongo	EIMN166	0	1	1	0	1	0	0	1	0	0	0	0	0
Navrongo	EIMN175	0	1	1	1	1	0	1	1	0	0	0	0	1
Navrongo	EIMN180	0	1	1	1	0	0	0	0	0	0	0	0	0
Navrongo	EIMN187	0	1	1	1	0	0	0	0	0	0	0	0	0
Navrongo	EIMN221	0	1	1	1	0	0	0	1	0	0	0	0	0
Navrongo	EIMN223	0	1	1	1	0	0	0	1	0	0	0	0	0
Navrongo	EIMN226	0	1	1	1	0	0	1	1	0	0	0	0	1
2015-16 data
Cape Coast	C314	0	1	1	0	1	0	1	1	0	0	0	0	0
Cape Coast	C315	0	1	0	0	1	0	1	1	0	0	0	0	0
Cape Coast	C316	0	1	1	1	0	0	1	1	0	0	0	0	0
Cape Coast	C319	0	1	0	0	1	0	0	1	0	0	0	0	0
Cape Coast	C321	0	0	0	0	1	0	0	0	0	0	0	0	0
Cape Coast	C323	0	1	1	1	0	0	0	1	0	0	0	0	0
Cape Coast	C329	0	1	1	0	1	0	1	1	0	0	1	0	0
Cape Coast	C337	0	1	1	1	0	0	0	1	0	0	1	0	0
Cape Coast	C344	0	0	1	1	0	0	0	1	0	0	0	0	0
Cape Coast	C347	0	1	1	1	0	0	1	1	0	1	1	0	0
Cape Coast	C348	0	1	1	1	0	0	0	1	0	0	0	0	0
Cape Coast	C349	0	0	1	0	1	0	0	1	0	0	0	0	0
Cape Coast	C352	0	1	1	0	1	0	0	1	0	0	0	0	0
Cape Coast	C354	0	1	0	1	0	0	1	1	0	0	0	0	0
Cape Coast	C355	0	1	1	0	1	0	0	1	0	0	0	0	0
Cape Coast	C356	0	1	1	1	0	0	0	1	0	0	0	0	0
Cape Coast	C359	0	1	1	1	0	0	0	1	0	0	0	0	0
Cape Coast	C360	0	1	0	0	1	0	1	1	0	0	0	0	0
Cape Coast	C362	0	0	1	0	1	0	0	0	0	0	0	0	0
Cape Coast	C363	0	1	1	0	1	0	0	0	0	0	0	0	0
Cape Coast	C364	0	1	1	1	0	0	0	1	0	0	0	0	0
Cape Coast	C368	0	1	1	1	0	0	0	0	0	0	0	0	0
Cape Coast	C369	0	0	0	0	1	0	0	1	0	0	0	0	0
Cape Coast	C377	0	1	1	1	0	0	1	0	0	0	0	0	0
Cape Coast	C379	0	1	1	0	1	0	0	0	0	0	0	0	0
Cape Coast	C382	0	1	1	0	1	0	1	1	0	0	0	0	0
Cape Coast	C383	0	1	1	1	0	0	0	0	0	0	1	0	0
Cape Coast	C384	0	1	1	0	1	0	0	1	0	0	0	0	0
Cape Coast	C388	0	1	1	0	1	0	0	0	0	0	0	0	1
Cape Coast	C392	0	1	1	1	0	0	0	1	0	0	0	0	0
Cape Coast	C394	0	1	0	0	1	0	0	1	0	0	0	0	0
Cape Coast	C395	0	1	1	0	1	0	0	1	0	0	0	0	0
Cape Coast	C401	0	0	0	1	0	0	0	1	0	0	0	0	0
Cape Coast	C408	0	1	1	1	0	0	0	1	0	0	0	0	0
Cape Coast	C420	0	1	0	0	1	0	1	1	0	0	0	0	0
Cape Coast	C421	0	0	1	0	1	0	1	1	0	0	0	0	0
Cape Coast	C422	0	1	1	0	1	0	1	1	0	0	1	0	0
Cape Coast	C423	0	1	1	0	1	0	0	1	0	0	0	0	0
Cape Coast	C427	0	1	1	0	1	0	0	0	0	0	0	0	1
Cape Coast	C430	0	0	1	0	1	0	0	1	0	0	0	0	0
Cape Coast	C434	0	1	1	1	0	0	0	1	0	0	0	0	0
Cape Coast	C437	0	1	1	0	1	0	0	1	0	0	0	0	0
Cape Coast	C440	0	1	1	1	0	0	0	0	0	0	0	0	0
Cape Coast	C442	0	1	0	1	0	0	1	1	0	0	0	0	0
Cape Coast	C445	0	0	1	0	1	0	0	1	0	0	0	0	0
Cape Coast	C446	0	1	0	0	1	0	0	1	0	0	0	0	0
Cape Coast	C449	0	1	1	1	0	0	0	1	0	0	0	0	0
Navrongo	N010	0	1	1	0	1	0	1	1	0	1	1	0	0
Navrongo	N016	0	1	1	1	1	0	1	1	0	0	0	0	0
Navrongo	N018	0	1	1	0	1	0	0	1	0	0	0	0	0
Navrongo	N020	0	0	1	1	1	0	1	1	0	0	0	0	0
Navrongo	N021	0	1	1	1	0	0	0	1	0	0	0	0	0
Navrongo	N023	0	1	0	0	1	0	0	0	0	0	0	0	0
Navrongo	N024	0	1	1	0	1	0	1	1	0	0	0	0	0
Navrongo	N025	0	1	1	1	0	0	0	1	0	0	0	0	0
Navrongo	N027	0	1	1	1	0	0	0	1	0	0	0	0	0
Navrongo	N028	0	1	0	0	1	0	1	1	0	0	0	0	0
Navrongo	N029	0	1	0	0	1	0	0	1	0	0	0	0	0
Navrongo	N030	0	1	1	0	1	0	1	1	0	0	0	0	0
Navrongo	N031	0	1	1	0	1	0	0	1	0	0	0	0	1
Navrongo	N049	0	1	1	1	0	0	0	1	0	0	0	0	0
Navrongo	N050	0	1	1	0	1	0	1	1	0	0	0	0	0
Navrongo	N052	0	1	1	1	0	0	0	0	0	0	1	0	0
Navrongo	N053	0	1	1	0	1	0	1	1	0	0	0	0	0
Navrongo	N055	0	1	1	1	0	0	0	1	0	0	0	0	0
Navrongo	N060	0	1	1	1	0	0	0	0	0	0	0	0	0
Navrongo	N061	0	0	1	1	0	0	0	1	0	0	0	0	0
Navrongo	N063	0	1	1	1	0	0	1	1	0	0	0	0	0
Navrongo	N072	0	0	0	0	1	0	0	1	0	0	0	0	1
Navrongo	N078	0	1	1	0	1	0	0	1	0	0	0	0	0
Navrongo	N082	0	1	1	0	1	0	0	0	0	0	0	0	0
Navrongo	N084	0	1	1	1	0	0	0	1	0	0	0	0	0
Navrongo	N095	0	0	1	0	1	0	1	1	0	0	0	0	0
Navrongo	N096	0	1	1	1	1	0	1	1	0	0	0	0	0
Navrongo	N097	0	1	0	0	1	0	0	0	0	0	0	0	0
Navrongo	N102	0	1	1	1	0	0	0	1	0	0	0	0	1
Navrongo	N103	0	0	0	0	1	0	0	1	0	0	0	0	1
Navrongo	N104	0	1	1	0	1	0	1	1	0	0	0	0	0
Navrongo	N106	0	1	1	1	0	0	0	1	0	0	0	0	0
Navrongo	N107	0	0	1	1	1	0	1	1	0	0	1	0	0
Navrongo	N109	0	1	1	0	1	0	0	1	0	0	0	0	0
Navrongo	N111	0	1	1	1	1	0	1	1	0	0	0	0	0
Navrongo	N115	0	1	1	1	1	0	1	1	0	0	1	0	0
Navrongo	N117	0	1	1	1	0	0	1	1	0	0	1	0	0
Navrongo	N119	0	0	1	1	1	0	1	1	0	0	0	0	0
Navrongo	N122	0	1	1	0	1	0	0	1	0	0	0	0	0
Navrongo	N124	0	1	1	1	0	0	0	1	0	0	0	0	0
Navrongo	N126	0	1	1	0	1	0	1	0	0	0	0	0	0
Navrongo	N127	0	1	0	0	1	0	0	0	0	0	0	0	0
Navrongo	N129	0	1	1	1	0	0	0	0	0	0	0	0	0
Navrongo	N132	0	1	1	1	0	0	1	1	0	0	0	0	0
Navrongo	N134	0	1	1	1	0	0	1	1	0	0	1	0	0
